# Supplementary material for: Diagnostic Accuracy of Artificial Intelligence in Predicting Anti-VEGF Treatment Response in Diabetic Macular Edema: A Systematic Review and Meta-Analysis
Source: J Clin Med. 2025 Nov 18;14(22):8177. doi: 10.3390/jcm14228177 (PMC12653470; doi:10.3390/jcm14228177)
Supplement: Supplementary file 1 [file jcm-14-08177-s001.zip]

Archive with 2 entries (2 files):
- jcm-3891160-Tables S1-S3.pdf
- Supplementary Figure S1.pdf
